# Supplementary material for: Combining Biomarkers for the Diagnosis of Metastatic Melanoma
Source: J Clin Med. 2023 Dec 28;13(1):174. doi: 10.3390/jcm13010174 (PMC10779676; doi:10.3390/jcm13010174)
Supplement: Supplementary file 1 [file jcm-13-00174-s001.zip]

Archive with 1 entries (1 files):
- jcm-2738054-supplementary.pdf
